# Supplementary material for: Increased or decreased numbers of CpG dinucleotide motifs in the genome of influenza A virus do not affect in vitro virus phenotype
Source: J Virol. 2026 Jun 22;100(7):e00047-26. doi: 10.1128/jvi.00047-26 (PMC13386996; doi:10.1128/jvi.00047-26)
Supplement: Fig. S3 — Table of SNPs with >1% mutation frequency. [file jvi.00047-26-s0003.xlsx]

## Sheet: CpG-high-P0
Gene segment	Reference		Inoculum
	Nt position	CpG-high sequence	Nt	frequency (%)
PB2	215	T	G	1.04887
	289	C	A	1.00402
	310	G	T	1.15854
	466	A	G	1.17687
	910	G	T	7.27369
	912	A	T	7.0715
	914	A	C	7.39762
	931	C	A	1.00853
	1268	T	A	1.13861
	1401	G	C	1.13729
	1468	A	T	1.37134
	1538	T	A	1.41458
	1996	A	G	6.05653
	2096	T	A	1.67364
	2327	G	T	1.33954
	2333	G	T	1.47871
	2338	T	G	1.74825
PB1	841	G	A	1.17541
	1120	A	T	1.1138
	1338	G	T	1.03202
	1796	T	C	1.10664
	1802	A	T	1.3993
	2083	C	A	1.4594
	2149	G	A	1.23705
	2152	G	T	1.10008
	2176	A	C	3.32895
	2333	G	T	2.87636
	2338	T	G	1.14858
PA	83	C	A	1.06377
	740	A	T	1.3469
	856	C	A	1.07911
	970	G	C	1.285
	1308	T	C	1.82556
	1335	C	G	1.58695
	1340	C	G	1.50631
	1394	A	G	1.00372
	1397	A	G	1.04081
	1573	G	C	1.402
	1691	A	T	9.01813
	1699	A	T	8.95311
	1872	A	G	1.00612
	2225	G	T	2.03575
	2230	T	G	1.81272
HA	67	T	C	3.04212
	78	G	A	3.56875
	152	C	T	2.73378
	156	G	T	3.05459
	159	G	C	2.66003
	162	A	C	2.70739
	166	A	G	3.03096
	178	T	A	1.40505
	180	C	A	1.41828
	301	C	T	1.24191
	616	T	C	1.47668
	641	G	A	1.11027
	732	C	T	1.34865
	742	G	T	3.17341
	745	A	T	3.51311
	774	A	G	1.39679
	1169	G	A	1.05952
	1568	C	A	1.29102
	1760	C	T	1.2142
	1772	T	G	2.7846
NP	212	T	A	1.10955
	218	A	G	1.06917
	222	C	G	1.05135
	246	G	T	1.12881
	628	C	G	1.20798
	901	G	T	1.40079
	905	G	C	1.24325
	909	A	C	1.41076
	1204	G	T	3.66748
	1207	A	T	3.59993
	1210	A	T	3.58999
	1213	A	C	3.60507
	1284	A	T	1.03577
	1363	A	T	1.34668
	1522	G	A	12.212
	1557	G	T	1.90149
	1562	T	G	1.48235
NA	138	C	T	1.01333
	246	G	T	1.51776
	252	T	C	1.61343
	259	G	A	1.52698
	423	A	C	3.03141
	1042	T	C	1.33657
	1104	A	T	1.25049
	1170	C	A	1.04268
	1379	T	G	12.4273
	1385	G	T	11.9223
	1388	C	G	11.6554
	1391	A	C	12.1521
	1397	C	A	10.9027
	1406	T	G	4.47339
M	224	A	T	1.96652
	226	C	T	8.73209
	228	T	G	8.83708
	229	G	T	2.62277
	231	C	A	8.84279
	233	A	G	8.88583
	238	G	T	1.05892
	241	G	T	1.08484
	474	C	T	1.84162
	485	A	G	2.01564
	1001	G	A	3.49281
	1007	A	G	6.47546

## Sheet: CpG-high-P1
Gene segment	Reference		MDCK-A		MDCK-B		A549-A		A549-B
	Nt position	CpG-high sequence	Nt	frequency (%)	Nt	frequency (%)	Nt	frequency (%)	Nt	frequency (%)
PB2	144	G							A	1.34402
	156	A			C	4.71005
	173	G			A	1.9168
	176	T			G	1.6042
	200	C			A	2.90868
	203	CG			AA	2.53623
	209	A			G	2.66118
	215	T	G	1.24539	G	1.14833
	385	G	A	1.15785
	390	A							G	2.66487
	458	GA					TC	1.36986	TC	1.298
	910	G	T	3.49345	T	1.50913	T	4.16951	T	3.37914
	912	A	T	3.57336	T	1.33753	T	3.74659	T	3.12012
	914	A	C	3.63538	C	1.35412	C	4.01497	C	3.12149
	932	C	A	1.20289
	1106	A			C	1.1939	C	1.10725
	1538	T	A	1.33038	A	1.49026	A	1.49413
	1579	A			G	1.26646
	1589	C	A	1.02436
	1725	G	A	1.99632
	1996	A	G	4.16892			G	5.76324	G	5.72957
	2027	T			A	1.02983
	2096	T	A	1.4919
	2132	G			T	1.1578
	2327	G	T	1.0101					T	1.34183
	2333	G			T	1.4055
PB1	507	A			C	2.42936
	549	C							A	1.06135
	603	C							A	1.35926
	626	C					A	1.12175
	678	A	G	1.15455
	841	G	A	1.258	A	1.1118
	1167	C							A	1.16359
	1175	C							A	1.03931
	1207	C					A	1.05263	A	1.10791
	1299	T			C	4.86771
	1338	G							T	1.55669
	1422	TT					CG	1.40275	CG	1.78648
	1426	CG					AA	1.55872	AA	1.84946
	1802	A	T	1.22544
	1866	A	G	1.67469
	2083	C	A	1.16764	A	1.32825	A	1.00273	A	1.62532
	2176	A	C	1.5054			C	1.42012	C	1.59904
	2201	C					A	1.22265	A	1.13832
	2333	G	T	2.32328	T	2.1234	T	3.46154	T	3.68028
PA	43	C	A	1.00771			A	1.42129	A	1.54863
	51	C							A	1.02027
	74	C					A	1.08629	A	1.32246
	83	C					A	1.56451	A	1.69332
	276	C					A	1.08643	A	1.30302
	740	A	T	1.08665
	856	C							A	1.1662
	1296	G							T	1.4298
	1308	T	C	1.56075	C	1.16297	C	1.20871	C	1.10932
	1335	C	G	1.45641	G	1.37876	G	1.17049
	1340	C	G	1.40129	G	1.49254	G	1.12188
	1394	A							G	1.17353
	1397	A							G	1.20906
	1573	G	C	1.22788	C	1.2153
	1622	A					G	1.69217
	1691	A	T	5.48029	T	2.55399	T	6.80666	T	6.40877
	1694	TGT			ACA	2.20115	ACA	6.45218	ACA	6.04027
	1699	A	T	5.46265	T	2.55525	T	6.71038	T	6.34333
	1984	C					A	1.04063	A	1.0424
	2218	G	C	1.01466
	2225	G	T	1.68724	T	1.70232	T	1.91563	T	1.73493
	2230	T					G	1.93015	G	1.90196
HA	67	T	C	2.34213					C	2.19585
	78	G	A	2.82696			A	3.01205	A	3.10034
	152	C	T	1.30435					T	1.62602
	156	G	T	1.34164					T	1.654
	159	G	C	1.3218					C	1.4382
	162	A	C	1.36201					C	1.54049
	166	A	G	1.88274					G	1.95737
	256	C							T	2.18197
	482	A	T	1.3
	537	A			G	4.04521
	684	G							T	1.51157
	732	C							T	1.48184
	742	G	T	1.71317					T	2.39349
	745	A	T	1.86939					T	2.9453
	853	G					A	4.29492
	1172	T							C	2.04394
	1226	TA							AG	2.40196
	1430	A			G	5.69273
	1528	C	A	1.07082
	1772	T	G	1.59363
NP	74	A			C	1.04235
	78	A			T	1.02097
	122	G			A	1.81389
	137	A	G	1.40293
	145	G			T	3.91636
	186	T					C	1.63609
	311	C	G	1.07226	G	1.0814
	424	G					T	1.43339
	802	T					A	1.00039
	811	C					A	1.80889
	1204	G	T	2.35919			T	1.53198	T	1.27696
	1207	A	T	2.21076			T	1.34177	T	1.13891
	1210	A	T	2.23958			T	1.32159	T	1.13285
	1213	A	C	2.30055			C	1.37694	C	1.16899
	1290	G			A	3.28236
	1313	C					T	1.57981
	1363	A	T	1.08777
	1404	A			G	1.1631
	1522	G	A	5.28681			A	14.2154	A	15.319
	1557	G	T	1.91191	T	2.23182	T	3.08776	T	2.25928
NA	138	C	T	1.20175
	177	G	A	1.62122
	246	G	T	1.78268
	423	A	C	1.75913			C	2.85537	C	2.28013
	511	A			T	2.63077
	835	G							A	12.1212
	1101	C	G	1.33563	G	1.36628
	1162	T			C	2.17561
	1379	T	G	8.80929	G	1.46853	G	10.8247	G	9.65463
	1385	G	T	7.58294	T	1.62749	T	7.74587	T	7.73481
	1388	C	G	7.61043	G	1.44071	G	7.70578	G	7.43494
	1391	A	C	7.75401	C	1.53558	C	8.14159	C	7.55597
	1397	C	A	6.35809	A	1.25147	A	7.61374	A	6.75147
	1401	G			T	1.95876
	1406	T					G	5.9034
M	43	G			T	3.50319
	96	T							A	1.23457
	123	C							A	1.04575
	224	A	T	1.16301			T	1.32248	T	1.53391
	226	C	T	5.44792	T	2.14758	T	5.05204	T	4.89774
	228	T	G	5.35783	G	2.04986	G	5.2001	G	4.90914
	229	G	T	2.17391			T	2.4403	T	2.23714
	231	C	A	5.49748	A	2.17028	A	5.29141	A	5.0395
	233	A	G	5.41377	G	2.21853	G	5.09864	G	4.88865
	241	G							T	1.0572
	307	C							A	1.05294
	327	G					T	1.84147
	474	C	T	1.68527			T	1.53322	T	2.30164
	479	GA					TC	1.13699	TC	1.77725
	485	A	G	1.65158			G	1.4917	G	2.06155
	546	G			A	4.26867
	895	G	A	1.31099
	999	C					A	1.52113	A	1.45234
	1001	G	A	2.47721			A	5.38002	A	5.16031
	1004	G					T	1.14384
	1007	A	G	4.74827			G	8.04064	G	7.581
NS	164	A	G	1.49758
	225	C	G	1.63599
	285	T			C	5.3125
	606	G	A	2.17391

## Sheet: CpG-high-P5
Gene segment	Reference		MDCK-A		MDCK-B		A549-A		A549-B
	Nt position	CpG-high sequence	Nt	frequency (%)	Nt	frequency (%)	Nt	frequency (%)	Nt	frequency (%)
PB2	116	T							C	1.32943
	131	C							G	2.9219
	176	T							A	1.51464
	182	C							A	1.47919
	198	TA							CT	1.28771
	215	T					G	1.10351	G	2.39197
	217	A							T	1.90042
	293	T			A	1.05233			A	1.66486
	303	A							T	1.18662
	328	A							C	1.67656
	344	C			A	1.43031
	352	G	A	39.987
	372	C	T	2.012
	458	GA	TC	2.097	TC	1.88446	TC	2.44811	TC	3.55799
	466	A					G	1.01604	G	1.23288
	533	C	T	1.539
	666	C			T	3.35229
	790	G							C	1.04053
	828	AA							CG	1.19079
	849	G							A	1.10751
	868	T			A	99.2033
	876	G							C	1.72918
	910	G	T	5.976	T	4.90937	T	4.56323	T	7.12566
	912	A	T	5.898	T	4.61037	T	4.38445	T	7.01169
	914	A	C	5.882	C	4.82412	C	4.50704	C	6.97951
	936	A							G	1.4303
	987	C							A	1.1361
	1042	A							T	1.26977
	1048	GA							TC	1.28775
	1076	A							C	1.04315
	1106	A			C	1.02278
	1106	AT							CG	1.39502
	1159	A							G	4.31706
	1178	T							A	1.28715
	1188	C					T	18.1213
	1268	T							A	1.56288
	1394	A							T	1.34341
	1397	T							A	1.18982
	1401	G							C	1.83562
	1468	A					T	1.15267	T	2.12483
	1538	T			A	1.11808	A	1.35667	A	2.62805
	1550	G							T	1.0992
	1561	C							G	2.31432
	1574	A							C	1.13166
	1579	A							G	79.399
	1582	A							T	1.92055
	1589	C					A	1.23591	A	2.40209
	1635	G							C	1.4604
	1653	T							A	1.16251
	1677	T							C	1.29547
	1690	A							T	1.03316
	1704	T							G	2.93976
	1846	C							A	1.00053
	1951	G							A	1.68118
	1956	A							T	1.57388
	1996	A	G	5.283	G	2.98708	G	7.12849	G	6.59945
	2027	T							A	1.67818
	2096	T			A	1.2			A	2.21995
	2138	A							C	1.3179
	2178	G							T	1.02323
	2327	G	T	1.321	T	2.009	T	1.24402
	2333	G			T	2.40586
	2338	T	G	1.702			G	1.86949	G	1.50057
PB1	163	C							G	1.77917
	179	G							T	1.07379
	285	T							A	1.57819
	290	T							C	1.26582
	309	TG	CA	1.091			CA	1.22289	CA	1.79984
	316	TC	GG	1.181			GG	1.3752	GG	1.80427
	361	G							C	1.00114
	427	A							C	1.13984
	475	A							C	1.3971
	568	A							T	1.03439
	648	G							A	3.68523
	655	A					G	1.19947	G	1.18662
	841	G	A	1.047					A	2.52101
	962	A							G	1.34557
	1042	G							T	1.11227
	1120	A							T	1.94552
	1156	T							C	1.56789
	1167	C			A	1.07239			A	1.04405
	1207	C					A	1.09331	A	1.93683
	1289	C							A	1.03991
	1332	C					T	1.97265
	1337	G							C	1.26405
	1338	G	T	1.208
	1378	A							G	1.35026
	1391	A							T	1.46302
	1422	TT	CG	2.259	CG	1.55459	CG	2.07241	CG	3.62735
	1426	CG	AA	2.243	AA	1.62719	AA	2.09374	AA	3.6307
	1483	A							T	1.93913
	1485	A							T	1.89087
	1538	T			C	4.15608
	1625	T							A	1.13504
	1746	C	T	1.056
	1796	T	C	1.009					C	1.4661
	1802	A	T	1.27					T	1.77208
	1811	C			T	99.5659
	1831	A							G	1.20706
	1859	A							G	1.01138
	1862	G							C	1.31414
	2083	C	A	1.378			A	1.82279
	2149	G							A	1.67319
	2152	G							T	1.51997
	2156	T							G	1.35511
	2157	A							C	1.69609
	2176	A	C	2.006	C	2.32062	C	2.27596	C	4.19334
	2201	C							A	1.4566
	2212	T							C	1.32487
	2254	A							T	1.56329
	2324	A	C	1.263			C	1.39104	C	1.04804
	2327	T	G	1.36			G	1.34298	G	1.02579
	2330	C	A	1.265			A	1.41287	A	1.00384
	2333	G	T	3.891	T	4.25225	T	3.75884	T	1.92794
	2338	T	G	1.556	G	1.19415			G	1.13269
PA	43	C	A	1.254	A	1.23406	A	1.1835
	74	C			A	1.01454
	83	C	A	1.251	A	1.33096	A	1.10478
	108	G	A	98.772
	222	C							A	1.26956
	223	-					A	1.70115
	276	C	A	1.147	A	1.39747	A	1.11467
	345	G							A	1.1943
	354	C							A	1.06667
	440	A							G	1.20958
	642	A							G	1.05858
	737	C							A	1.19238
	740	A					T	1.14307	T	2.28649
	742	G							T	1.3335
	809	A							G	1.49344
	856	C	A	1.24			A	1.11726	A	1.47606
	859	C							T	1.36475
	875	T							A	1.51303
	890	AA							TT	1.08951
	914	A							T	1.21286
	970	G							C	2.19054
	974	G							CT	1.42989
	1019	C							G	1.68216
	1192	T							C	1.20023
	1209	T							A	1.07939
	1287	C							A	1.09272
	1297	C							A	1.02615
	1308	T	C	1.375	C	1.47235	C	1.54481	C	2.61051
	1319	C			T	1.18542
	1335	C	G	1.396	G	1.01272	G	1.44529	G	3.18029
	1340	C	G	1.328	G	1.00379	G	1.34248	G	3.16407
	1364	C							G	1.05606
	1366	G							T	1.14171
	1375	T							G	1.11452
	1394	A					G	1.09295	G	1.65701
	1397	A					G	1.11528	G	1.74126
	1537	A							T	1.00893
	1573	G					C	1.17739	C	2.93979
	1631	A							G	1.05128
	1691	A	T	8.076	T	5.81971	T	7.21271	T	11.5
	1694	TGT	ACA	7.616	ACA	5.49841	ACA	6.8905	ACA	11.0468
	1699	A	T	8.096	T	5.83614	T	7.25481	T	11.4622
	1797	A							G	1.65265
	1872	A							G	1.29555
	1884	C							A	1.52233
	1984	C	A	1.025			A	1.18846
	2010	A							T	1.06219
	2218	G	C	1.108	C	1.08034			C	1.12698
	2225	G	T	1.623	T	3.02955	T	1.58088
	2230	T	G	1.883	G	1.10555	G	1.76836	G	1.35058
HA	22	A					T	69.7197
	67	T	C	2.558	C	1.90658	C	2.92958	C	3.8872
	78	G	A	3.594	A	2.61538	A	3.8901	A	4.18127
	151	A							G	1.04519
	152	C	T	2.17	T	1.23108	T	1.95622	T	5.21092
	156	G	T	2.095	T	1.33197	T	2.26688	T	4.94223
	159	G	C	1.865	C	1.20513	C	2.05464	C	4.687
	162	A	C	1.911	C	1.27162	C	2.01809	C	4.7916
	166	A	G	2.101	G	1.68342	G	2.28585	G	5.03863
	178	T					A	1.21751	A	2.70856
	180	C	A	1.128	A	1.16279	A	1.33552	A	2.81182
	251	C							G	1.27957
	301	C							T	1.39832
	573	T							G	1.80505
	576	G							C	1.61464
	616	T	C	1.206			C	1.44312	C	2.35378
	622	A							T	1.12676
	641	G							A	1.35794
	732	C	T	1.155					T	1.37261
	742	G	T	2.906	T	2.03813	T	2.91845	T	4.9332
	745	A	T	3.315	T	2.3037	T	3.51076	T	5.48822
	766	A							C	1.29199
	774	A	G	1.379	G	1.04027	G	1.71761	G	2.64014
	953	T							C	97.1605
	1045	C							G	1.39003
	1157	A							T	1.4128
	1226	TA					AG	2.20322	AG	2.43231
	1528	C			A	1.0574	A	1.31425	A	1.5949
	1772	T	G	2.348			G	2.25722	G	1.88748
NP	74	A							C	1.10286
	78	A							T	1.15808
	80	A							T	1.00067
	129	T							A	2.4406
	144	T							A	1.24678
	157	C							A	1.28037
	195	T							A	1.49095
	212	T							A	1.48597
	218	A							G	1.37113
	222	C							G	1.37544
	246	G					T	1.06655
	311	C							G	1.67231
	345	C							A	1.29581
	452	T							A	1.28324
	469	A							G	1.27574
	472	T							C	1.225
	477	T							A	1.01174
	534	G							C	1.34488
	542	T							A	1.05512
	607	A							T	1.40406
	628	C							G	2.16949
	635	T							G	1.32885
	638	A							C	1.19863
	802	T	A	1.005					A	2.00337
	901	G	T	1.085			T	1.08239	T	1.97061
	905	G							C	1.73956
	909	A					C	1.03889	C	1.8814
	919	G			A	7.12347
	1003	G							T	1.00865
	1095	G	A	6.013
	1138	A					G	20.212
	1204	G	T	2.129	T	2.50366	T	2.12372	T	3.38132
	1207	A	T	1.926	T	2.39922	T	2.05981	T	3.37439
	1210	A	T	1.96	T	2.40338	T	2.05777	T	3.36205
	1213	A	C	1.976	C	2.411	C	2.14987	C	3.3666
	1260	A							G	1.52042
	1289	A							T	1.01622
	1363	A	T	1.025	T	1.03394	T	1.02175	T	2.27825
	1385	T							A	1.1153
	1402	C							T	1.48653
	1404	A							G	1.5544
	1411	G							C	1.63617
	1440	G							T	1.96902
	1522	G	A	11.755	A	7.62799	A	12.8998	A	13.3342
	1557	G	T	2.125	T	3.61651	T	1.99484
	1562	T	G	1.599	G	1.11954	G	1.50778	G	1.09204
NA	136	A							G	1.99516
	138	C							T	2.59349
	180	T					C	1.11351
	246	G	T	1.574	T	1.66419	T	1.81593
	252	T	C	1.329
	259	G	A	1.123
	280	C			A	1.43312
	352	G					A	1.94482
	423	A	C	2.874	C	2.47078	C	3.4096	C	4.0201
	751	G	A	40.666
	1042	T							C	2.03943
	1104	A							T	2.35043
	1165	T							C	44.7626
	1177	C							G	2.44626
	1179	G							T	2.7977
	1379	T	G	13.898	G	9.05283	G	13.5993	G	9.7586
	1385	G	T	11.947	T	7.09349	T	11.8698	T	10.8937
	1388	C	G	11.563	G	6.84982	G	11.5653	G	10.72
	1391	A	C	11.81	C	7.18212	C	11.6659	C	10.9033
	1397	C	A	10.373	A	6.02687	A	10.2001	A	10.4155
	1401	G			T	2.04082
	1406	T	G	5.592	G	3.29277	G	4.98221	G	2.91262
M	224	A	T	1.802	T	1.55137	T	1.62772	T	1.86641
	226	C	T	5.919	T	6.96408	T	5.56526	T	10.0079
	228	T	G	5.833	G	7.13703	G	5.66678	G	9.82898
	229	G	T	2.814	T	2.42497	T	2.48274	T	2.59817
	231	C	A	6.016	A	7.24672	A	5.79218	A	9.89963
	233	A	G	5.898	G	7.17309	G	5.69383	G	9.87074
	241	G							T	1.44016
	285	A							T	1.38696
	307	C			A	1.13202
	321	T							A	1.03512
	326	A							C	1.07999
	469	C							A	1.17282
	474	C	T	1.83	T	1.43257	T	1.78763	T	3.4089
	479	GA	TC	1.342	TC	1.11831	TC	1.54734	TC	3.08621
	485	A	G	1.77	G	1.40822	G	1.98046	G	3.39181
	504	G							T	1.46662
	696	G							T	1.02596
	747	A							T	1.06157
	782	T							A	1.17413
	811	T					A	70.8496
	830	A							C	1.12482
	842	T							A	1.10193
	873	C	T	1.159
	943	G			A	32.1301
	999	C	A	1.154	A	1.13588	A	1.04845
	1001	G	A	4.963	A	3.65257	A	5.56573	A	4.43102
	1004	G					T	1.03219
	1007	A	G	8.177	G	7.02546	G	8.46449	G	7.6171
NS	81	C							T	2.36769
	95	A	G	3.35	G	3.64668	G	2.8692	G	2.41125
	117	C							T	3.09575
	145	A							G	2.74941
	164	A	G	2.566			G	2.38095	G	2.86195
	169	G	T	1.968					T	2.77778
	185	C							G	4.36433
	190	A							G	4.5933
	193	C							G	4.27184
	412	T	C	2.598
	606	G	A	2.238					A	6.25931

## Sheet: CpG-high-P10
Gene segment	Reference			MDCK-A		MDCK-B		A549-A		A549-B
	Nt position	WT-sequence	CpG-high sequence	Nt	frequency (%)	Nt	frequency (%)	Nt	frequency (%)	Nt	frequency (%)
PB2	131	C	C	G	3.14335	G	2.89109	G	1.09618	G	1.36264
	135	A	A			T	1.58546	T	1.15879
	153	C	C							T	3.01609
	173	G	G			A	1.36567
	176	T	T	A	1.51515	A	1.001
	181	G	G			A	1.04895
	198	T	T			CT	1.39659	CT	1.05477	CT	1.04712
	217	A	A	T	2.45052	T	1.65141	T	1.40005	T	1.6732
	280	G	G			A	1.0815
	293	T	T			A	1.00474
	303	A	A			T	1.09807
	328	A	A	C	1.6	C	2.2685	C	1.26629	C	1.39193
	790	G	G			C	1.04134
	828	A	A	CG	1.46574	CG	1.72282	CG	1.44321	CG	1.32712
	849	A	G	A	1.25666
	868	T	T			A	98.7555
	876	G	G	C	1.2	C	2.16768	C	1.65122	C	1.7193
	934	A	A	T	1.51776	T	1.37234
	936	A	A	G	2.04569	G	2.16054	G	1.43405	G	1.44734
	987	C	C	A	1.02	A	1.34348	A	1.31236	A	1.0736
	990	A	G	A	1.01
	1005	T	C	T	1.07
	1014	A	A					G	9.01457
	1022	G	G			A	7.06641
	1038	A	C	A	1.04
	1042	A	A	T	1.39581	T	1.30114
	1048	G	G	TC	1.28949	TC	1.62384	TC	1.17635	TC	1.25519
	1076	A	A	C	1.04987	C	1.20551
	1106	A	A	C	1.23912	C	1.01734
	1106			CG	1.0802	CG	1.29577
	1178	T	T	A	1.18363	A	1.46563			A	1.08183
	1184	T	T	A	1.13	A	1.0095
	1187	G	G	T	1.11336	T	1.09467
	1188	T	C					T	4.47284
	1218	A	G	A	1.08
	1224	T	C	T	1.08
	1270	A	C	A	1.2
	1275	T	C	T	1.01
	1394	A	A	T	1.05
	1397	T	T	A	1.09
	1411	G	G	T	1.04167
	1446	G	G			C	1.23237
	1579	A	A							G	95.2087
	1582	A	A	T	2.19097	T	1.49474	T	1.40278	T	1.67902
	1635	G	G	C	1.373	C	1.51986	C	1.32912	C	1.36464
	1653	T	T	A	1.38308	A	1.5923	A	1.19664	A	1.14448
	1687	A	A			T	1.04592
	1690	A	A			T	1.11439
	1734	A	G	A	1.01
	1758	T	C	T	1.01
	1764	A	G	A	1.02
	1844	T	T	A	1.14544
	1846	C	C	A	1.40893
	1865	C	C	A	1.07007	A	1.04518
	1888	T	T	A	1.02
	1951	G	G	A	1.55834	A	1.83118	A	1.25064	A	1.46341
	1956	A	A	T	1.36784	T	2.06495	T	1.32444	T	1.35695
	2027	T	T	A	2.11125	A	1.95005	A	1.46394	A	1.69802
	2062	C	C					A	10.524
	2138	A	A	C	1.31885	C	1.09232
	2287	A	A			GA	1.65904	GA	1.35667	GA	1.42145
PB1	31	G	G			C	1.21198	C	1.18424
	87	T	T					G	7.72804
	163	C	C	G	2.43851	G	2.34308	G	1.40765	G	1.73869
	167	A	A			T	1.20367
	246	A	A					C	4.29747
	285	T	T	A	1.35553	A	1.13618
	290	T	T	C	1.61953	C	1.41996	C	1.07876	C	1.16177
	319	C	C	G	1.1215	G	1.19164
	361	G	G							A	61.8873
	427	A	A	C	1.10117	C	1.11638			C	1
	475	A	A	C	1.59086	C	1.88328	C	1.44787	C	1.3549
	543	A	A	T	1.06383
	655	A	A	G	1.93931
	743	C	C			A	1.00476
	983	C	C	A	1.46006	A	1.17801
	1010	A	A	T	1.01
	1042	G	G			T	1.09982
	1153	G	G			T	1.06
	1156	T	T			C	1.00503
	1197	A	A			G	1.17496	G	1.41309	G	1.01905
	1207	C	C	A	1.96949	A	1.61516	A	1.1675	A	1.19123
	1275	T	G	T	1.04
	1294	C	C	T	1.00689
	1370	T	T	A	1.22899	A	1.26064
	1397	G	G			A	1.10184			A	1.01
	1483	A	A	T	1.98629	T	1.95337	T	1.38291	T	1.45287
	1485	A	A	T	2.01326	T	1.95056	T	1.36247	T	1.50816
	1625	T	T	A	1.39771	A	1.00652
	1800	C	C	A	1.09
	1811	C	C			T	99.6462
	1828	A	C	A	1.13
	1862	G	G	C	1.27604	C	1.20386			C	1.05495
	1941	A	A			T	1.01			T	1.94491
	1955	T	T			A	1.05281			A	1.05947
	2026	C	C	T	1.26211	T	1.41548	T	1.07958
	2035	A	A	G	1.21302	G	1.52995	G	1.20595	G	1.56299
	2133	T	T	A	1.60584	A	1.37718	A	1.11581	A	1.10415
	2146	C	C	T	1.07349	T	1.10553
	2156	T	T	G	1.42782	G	1.68411	G	1.35841	G	1.1984
	2157	A	A	C	1.68288	C	1.55116	C	1.20972	C	1.40225
	2186	G	G	T	1.07552
	2201	C	C	A	1.05808
	2212	T	T	C	2.31481	C	1.99218
	2215	G	G			AG	1.55277	AG	1.41023	AG	1.3236
	2254	A	A	T	2.07309
	2256	G	G	C	1.028
	2258	A	A	T	1.04536
	2324	A	A	C	1.33164
	2327	T	T	G	1.25159
	2330	C	C	A	1.35367
PA	69	G	G	T	1.12352	T	1.08096			T	1.08413
	108	G	G	A	99.0027
	222	C	C	A	1.14271
	251	T	T			C	1.08495
	345	A	G	A	1.08619
	349	T	T	C	1.15395	C	1.18254
	440	A	A	G	1.16878	G	1.43708	G	1.3178	G	1.33867
	534	G	G							A	3.87742
	642	A	A	G	1.09939
	646	A	A			T	1.1792
	737	C	C	A	1.18114	A	1.35518			A	1.04349
	742	G	G	T	1.44079	T	1.52771	T	1.0973	T	1.14318
	809	A	A	G	1.48351	G	1.61755	G	1.30582	G	1.38845
	861	G	G					A	3.12312
	875	T	T	A	1.33175	A	1.32923			A	1.1477
	914	A	A	T	1.27468	T	1.71366	T	1.20237	T	1.3054
	937	T	T			C	18.0176
	944	C	C	A	1.00665
	974	G	G	CT	1.37756	CT	1.50907	CT	1.33404
	1015	A	A			G	1.02016
	1019	C	C	G	1.42673	G	1.70106	G	1.08329	G	1.10995
	1192	T	T	C	1.45139	C	1.45068	C	1.08657	C	1.08453
	1203	T	T	A	1.03093
	1209	T	T	A	1.14698					A	1.03373
	1297	C	C	A	1.09831
	1364	C	C	G	1.15195	G	1.27975	G	1.01
	1366	G	G	T	1.3057	T	1.38295	T	1.04858
	1380	T	T							G	1.6917
	1462	T	T	C	1.09922
	1537	A	A	T	1.0903	T	1.04
	1666	A	A	C	1.01292	C	1.18317	C	1.1049
	1797	A	A	G	1.65815	G	1.8439	G	1.20066	G	1.42441
	1798	A	A			C	3.12552
	1868	A	A	G	1.03116	G	1.01674
	1884	C	C	A	1.48647	A	1.40704
	2158	A	A							G	61.1785
	2184	A	A							G	61.3683
	2189	A	A							G	60.6781
	2192	A	A							G	61.0943
	2218	G	G	C	1.08	C	1.20	C	1.05073
HA	22	A	A					T	23.99
	151	A	A			G	1.11
	251	C	C			G	1.37
	273	A	A			G	1.35	G	1.02
	573	T	T			G	1.95	G	1.29	G	1.36
	576	G	G			C	1.9	C	1.21	C	1.26
	622	A	A			T	1.3
	791	A	A					G	2.57	G	2.56
	827	A	A					G	4.3
	842	T	T			C	64.31
	879	A	A			T	1.44	T	1.03	T	1.12
	899	T	C	t	2.13
	953	T	T							C	98.61
	1044	C	C			T	1.18			T	1.05
	1045	C	C			G	1.88	G	1.73	G	1.72
	1049	C	C			T	1.13	T	1.11
	1141	A	A			T	1.02
	1157	A	A			T	1.27	T	1.15	T	1.18
	1226	T	T	A	2.44
	1389	T	T			C	1.9	C	1	C	1.12
	1421	G	G			A	65.28
	1457	A	A			G	1.94	G	1.35	G	1.52
	1521	A	A			G	1.39
	1524	G	G			C	1.3
	1624	C	C			A	1.19	A	1	A	1.13
NP	23	A	A					T	1.01
	74	A	A	C	1.13	C	1.95	C	1.55	C	1.68
	78	A	A	T	1.16	T	1.96	T	1.51	T	1.64
	80	A	A	T	1.07	T	1.78	T	1.4	T	1.41
	102	C	C	A	1.34
	114	T	T							G	10.94
	117	A	A	G	1
	129	T	T	A	1.96	A	1.43
	144	T	T	A	1.13	A	1.22
	157	C	C	A	1.16
	195	T	T	A	1.54
	258	T	C	T	1.33
	297	T	C	T	1.39
	311	C	C	G	2.39	G	2.45	G	1.55	G	1.81
	311			T	1.29	T	1.03
	312	T	G	T	1.26
	337	A	C	A	1.5
	345	A	C	A	1.9
	348	T	C	T	1.32
	359	G	G	T	1.65
	378	T	C	T	1.42
	414	T	G	T	1.59
	423	T	C	T	1.19
	429	T	C	T	1.46
	432	A	G	A	1.35
	452	T	T	A	1.44	A	1.04
	469	A	A			G	1.16	G	1.15	G	1.04
	472	T	T			C	1.16	C	1.11	C	1.05
	477	T	T			A	1.24	A	1.12	A	1.31
	534	G	G	C	1.68	C	1.68	C	1.34	C	1.55
	542	T	T			A	1.01
	585	T	T					A	12.49
	614	T	T	A	1.28
	628	A	C			T	1.08
	635	T	T			G	1.09
	638	A	A			C	1.09
	644	G	G	A	1.18
	651	T	C	T	1.15
	702	T	C	T	1.35
	747	A	A							T	1.22
	772	A	C	A	1.17
	782	G	G							A	1.19
	795	T	C	T	1.49
	802	T	T	A	2.1	A	2.35	A	1.61	A	1.88
	876	T	C	T	1.34
	888	T	C	T	1.17
	915	C	C			GA	1.01
	918	T	C	T	1.09
	920	A	A			G	1.1
	939	A	A							G	1.71
	943	G	G	T	1.07
	944	G	G
	994	A	A	T	1.04	T	1.53			T	1.21
	999	A	G	A	1.21
	1002	T	C	T	1.09
	1003	G	G	T	1.19
	1011	A	C	A	1.26
	1050	T	C	T	1.21
	1087	A	A			T	1.26
	1260	A	A	G	1.5	G	1.7	G	1.26	G	1.16
	1366	A	C	A	1.25
	1378	A	A	T	1.18
	1385	T	T	A	1.23	A	1.35	A	1.27	A	1.14
	1397	C	C	A	1.01
	1402	C	C	T	1.63	T	2.41	T	1.83	T	1.7
	1404	A	A	G	1.63	G	2.66	G	1.95	G	1.83
	1411	G	G	C	1.35	C	1.28	C	1.02	C	1.06
	1412	T	T			C	1.22
	1440	G	G	T	1.99	T	1.81			T	1.13
	1466	C	C			A	1.07
NA	97	A	A			C	1.89
	136	A	A			G	1.58
	138	C	C	T	2.98	T	2.27	T	1.02	T	1.2
	219	T	T							A	1.03
	250	C	C			G	1.29
	412	G	G					T	3
	433	T	T			AG	1.15
	704	G	G			CT	1.67	CT	1.57	CT	1.33
	712	T	T			A	1.16
	754	G	G			A	65.03
	829	C	C					A	4.11
	834	T	T			A	1.23
	911	A	A					G	5.71
	919	C	C			G	1.17	G	1.29	G	1.17
	978	G	G							T	5.56
	991	T	T			A	1.08			A	1.12
	1044	G	G			A	1.5	A	1.1	A	1.05
	1101	C	C	G	2.82	G	3.16	G	2.06	G	2.05
	1106	G	G							T	1.01
	1148	G	G			C	1.08
	1162	T	T			AG	1.59	AG	1.11	AG	1.18
	1165	T	T							C	2.23
	1177	C	C			G	2.51	G	1.95	G	1.58
	1179	G	G			T	2.54	T	2	T	1.68
	1196	C	C							G	1.03
	1253	A	A			T	1.56	T	1
	1300	T	T					C	6.12
M	9	c						A	1.11283	A	1.09903
	18	a				C	1.29147	C	1.16721	C	1.00999
	116	g				C	1.05282
	282	g				A	1.07908
	285	a				T	2.08403	T	1.24486	T	1.6222
	321	t				A	1.10964
	326	a				C	1.52559	C	1.18297	C	1.12853
	747	a				T	1.42
	782	t				A	1.79	A	1.189
	787	c				T	1.1
	811	t						A	22.04
	830	a				C	1.23
	842	t				A	1.15
	939	t				G	1.75	G	1.85
	943	g				A	2.42
	944	a				G	1.86	G	1.87
NS	125	t				A	2.2
	145	a				G	3.64	G	1.59	G	2.13
	185	c				G	3.92	G	3.08	G	3.4
	190	a				G	3.67	G	3	G	3.2
	193	c				G	3.75	G	2.9	G	3.22
	200	c						A	1.42	A	1.52
	212	g								T	3.52
	378	a						T	1.01
	404	g						A	2.54
	433	t						A	1.1	A	1.13
	546	g				C	2.52	C	2.14	C	2.32
	683	a				T	2.34	T	3.85	T	4.19
	707	g						A	2.47	A	3.05
	710	a				G	4.06	G	2.5	G	3.21
	758	t						G	1.09	G	1.14

## Sheet: CpG-low-P0
Gene segment	Reference		Inoculum
	Nt position	CpG-low sequence	Nt	frequency (%)
PB2	131	C	G	1.91311
	176	T	A	1.26227
	207	C	A	1.01138
	285	A	T	1.06557
	328	A	C	1.23085
	876	G	C	1.07735
	910	G	T	6.99112
	912	A	T	6.7926
	914	A	C	6.82385
	936	A	G	1.54332
	1038	A	T	1.11235
	1048	GA	TC	1.34277
	1076	A	C	1.01645
	1106	A	C	1.29728
	1178	T	A	1.23749
	1397	T	A	1.09981
	1401	G	C	1.32761
	1446	G	C	1.32478
	1468	A	T	1.52165
	1573	G	C	1.01881
	1582	A	T	1.58577
	1951	G	A	1.34141
	1956	A	T	1.21517
	1996	A	G	1.06838
	2121	C	A	1.4717
	2143	C	A	1.15797
	2147	C	A	1.15843
	2154	C	A	1.43727
	2172	C	A	1.10306
	2209	C	A	1.12702
	2327	G	T	1.55207
	2338	T	G	2.07523
PB1	163	C	G	1.48795
	285	T	A	1.14534
	309	TG	CA	1.31401
	316	TC	GG	1.40324
	427	A	C	1.11857
	475	A	C	1.18064
	510	G	T	1.354
	518	A	C	1.31299
	549	C	A	1.00402
	603	C	A	1.0509
	626	C	A	1.03006
	751	A	T	3.18875
	755	CA	TG	2.97915
	760	A	T	3.38437
	1070	C	A	1.34135
	1075	C	A	1.04403
	1123	C	A	1.00921
	1143	A	T	1.12146
	1146	A	T	1.25133
	1167	C	A	1.13191
	1219	G	C	2.04598
	1338	G	A	1.05108
	1356	T	C	1.03605
	1397	G	A	1.02489
	1625	T	A	1.24327
	2035	A	G	1.1557
	2083	C	A	2.29928
	2091	C	A	1.57255
	2100	C	A	1.23672
	2103	C	A	1.55676
	2106	C	A	1.78726
	2127	C	A	1.08951
	2130	C	A	1.02936
	2139	C	A	1.21383
	2146	C	A	1.05402
	2174	C	A	1.0101
	2176	A	C	1.9811
	2189	C	A	1.17486
	2190	C	A	1.26911
	2201	C	A	1.06399
	2212	T	C	1.05609
	2254	A	T	1.11294
	2333	G	T	1.99862
	2338	T	G	1.7619
PA	222	C	A	1.11657
	440	A	G	1.0544
	737	C	A	1.08482
	740	A	T	1.92742
	742	G	T	1.31777
	809	A	G	1.0408
	837	T	A	1.00159
	875	T	A	1.20378
	1148	C	A	1.17152
	1192	T	C	1.09637
	1289	GG	CT	1.51475
	1293	AG	CC	1.52088
	1308	T	C	2.14909
	1573	G	C	1.82533
	1691	A	T	7.49102
	1694	TGT	ACA	7.14214
	1699	A	T	7.44866
	1872	A	G	1.27595
	1976	C	A	1.02966
	1979	C	T	1.01984
	1984	C	A	1.59388
	2000	C	A	1.29344
	2003	C	A	1.08216
	2009	C	A	1.39141
	2038	C	A	1.02891
	2046	C	A	1.38754
	2230	T	G	2.03086
HA	67	T	C	3.35071
	78	G	A	3.92771
	124	ACA	TGT	3.46029
	156	G	T	9.80436
	159	G	C	9.30755
	162	A	C	9.33633
	372	G	T	1.01523
	573	T	G	1.50129
	576	G	C	1.29748
	641	G	A	1.03069
	742	G	T	1.80639
	745	A	T	1.91388
	879	A	T	1.2869
	1045	C	G	1.38743
	1157	A	T	1.37131
	1174	AA	GG	1.28008
	1178	A	G	1.3496
	1528	C	A	2.22711
	1558	C	A	1.22449
	1568	C	A	1.52964
	1624	C	A	1.31933
	1760	C	T	1.03211
	1772	T	G	2.74127
NP	78	A	T	1.02639
	129	T	A	1.89522
	144	T	A	1.00183
	157	C	A	1.07661
	212	T	A	1.01516
	218	A	G	1
	246	G	T	1.43632
	624	G	T	7.59476
	628	A	G	1.37332
	629	GAA	TTC	2.01342
	655	A	C	1.23735
	677	AT	TC	1.14364
	1204	G	T	2.02388
	1207	A	T	1.88486
	1210	A	T	1.97052
	1213	A	C	1.93061
	1308	C	A	1.00216
	1325	C	A	1.21581
	1332	C	A	1.2993
	1343	C	A	1.07143
	1355	C	A	1.46568
	1362	C	A	1.92308
	1370	C	A	1.07542
	1397	C	A	1.17333
	1402	C	T	1.63058
	1404	A	G	1.74667
	1440	G	T	1.63776
	1522	G	A	6.23994
	1562	T	G	1.99547
NA	1379	T	G	9.05097
	1385	G	T	8.56593
	1388	C	G	8.68293
	1391	A	C	8.92157
	1397	C	A	8.27447
	1406	T	G	7.05882
M	226	C	T	7.73135
	228	T	G	7.82473
	229	G	T	1.9655
	231	C	A	8.07723
	233	A	G	7.71654
	241	G	T	1.20764
	285	A	T	1.66344
	474	C	T	1.80979
	479	GA	TC	1.58566
	485	A	G	1.90246
	696	G	T	1.07681
	773	C	A	1.06596
	782	T	A	1.00911
	1001	G	A	2.92528
	1007	A	G	5.46749

## Sheet: CpG-low-P1
Gene segment	Reference		MDCK-A		MDCK-B		A549-A		A549-B
	Nt position	CpG-low sequence	Nt	frequency (%)	Nt	frequency (%)	Nt	frequency (%)	Nt	frequency (%)
PB2	131	C	G	3.69	G	2.55	G	2.54	G	3.15
	135	A	T	1.38			T	1.31	T	1.41
	173	G	A	1.23			A	1.22	A	1.49
	176	T	A	1.25	A	1.56	A	1.34	A	1
	285	A	G	1.75	G	1.11	G	1.45	G	1.81
	303	A	T	1.2			T	1.08	T	1.52
	328	A	C	1.96	C	1.27	C	2.25	C	2.08
	511	G							C	1.02
	560	C							G	1.2
	564	A	G	1.22					G	1.23
	570	A	T	1.37	T	1.14	T	1.14	T	1.3
	756	G	C	1.03
	790	G	C	1.13
	876	G	C	2.2	C	1.49	C	1.85	C	2.28
	910	G	T	5.67	T	6.95	T	6.29	T	2.16
	912	A	T	5.74	T	6.77	T	6.13	T	2.04
	914	A	C	5.77	C	6.79	C	6.24	C	2.14
	931	CC							AG	1.32
	934	A	T	1.37	T	1	T	1.29	T	1.67
	936	A	G	2.25	G	1.62	G	1.69	G	2.47
	1006	G	A	1.12			A	1.16	A	1.35
	1038	A	T	1.39	T	1.02	T	1.05	T	1.94
	1045	A			C	2.94
	1048	GA	TC	1.74	TC	1.14	TC	1.85	TC	1.98
	1076	A	C	1.3			C	1.22	C	1.48
	1106	A	C	1.24	C	1.07	C	1.17	C	1.27
	1106	AT	CG	1.25			CG	1.24	CG	1.35
	1178	T	A	1.34	A	1.18	A	1.44	A	1.52
	1209	T					C	1.41
	1256	T	A	1.09					A	1.04
	1300	A	G	1.24			G	1.45
	1304	A					T	1.01
	1397	T	A	1.17	A	1.14	A	1.13	A	1.19
	1401	G	C	1.9	C	1.58	C	1.6	C	1.82
	1416	A							C	1.18
	1446	G	C	1.54	C	1.34	C	1.23	C	1.99
	1468	A	T	2.24	T	2.18	T	2.11	T	3.05
	1573	G			C	1.16
	1582	-	T	1.17
	1582	A	T	2.56	T	1.63	T	2.21	T	2.77
	1635	G	C	1.78	C	1.25	C	1.42	C	1.6
	1653	T							A	1.16
	1677	T							C	1.3
	1690	A							T	1.03
	1704	T							G	2.94
	1846	C							A	1
	1951	G	A	2.02	A	1.63	A	1.54	A	2.14
	1956	A	T	1.88	T	1.39	T	1.33
	1996	A			G	1.76	G	1.37
	2056	G			A	2.49
	2138	A	C	1.28			C	1.16	C	1.03
	2227	G	A	1.64
	2235	A	T	1.34					T	1.14
	2241	A	G	1.01
	2287	AT	GA	1.31			GA	1.14	GA	1.79
	2291	G							A	1.02
	2327	G	T	1.37	T	1.2
	2338	T			G	2.06	G	1.87
PB1	31	G	C	1.03					C	1.22
	163	C	G	2.44	G	2.11	G	2.36	G	2.34
	167	A	T	1.07					T	1.34
	177	A	G	1.47
	227	C							A	1.01
	231	T	A	1.23					A	1.25
	231	TG	CT	1.1					CT	1.07
	285	T	A	1.46	A	1.02	A	1.34	A	1.39
	290	T	C	1.72	C	1.14	C	1.44	C	1.68
	309	TG			CA	1.39	CA	1.51
	316	TC			GG	1.43	GG	1.48
	319	C	G	1.42			G	1.44	G	1.58
	427	A	C	1.39	C	1.09	C	1.46	C	1.48
	475	A	C	1.98	C	1.77	C	1.74	C	1.92
	499	GA	AG	1.2					AG	1.43
	510	G					T	1.36
	518	A					C	1.33
	532	G	C	1.01
	655	A			G	1.19			G	1.86
	751	A	T	1.99	T	3.92	T	2.86
	755	CA	TG	1.81	TG	3.72	TG	2.74
	760	A	T	2.02	T	4.03	T	2.96
	831	A					T	1.04
	900	T					C	64.8
	947	A	G	1.05
	991	A	T	1.48			T	1.02
	1010	A	T	1.18	T	1.02			T	1.1
	1101	C			T	1.19
	1143	A			T	1.12
	1146	A			T	1.06
	1156	T	C	1.25			C	1.09	C	1.4
	1219	G	C	2.8	C	2.18	C	3.04	C	3.13
	1338	G	A	1.05					A	1.06
	1356	T	C	1.3	A	1.09	A	1.12	C	1.35
	1370	T	A	1.19			A	1.01	A	1.22
	1391	A	T	1.17			T	1.05	T	1.32
	1397	G	A	1.7	A	1.09	A	1.48	A	1.93
	1625	T	A	1.18			A	1.3	A	1.09
	1831	A							G	1.11
	1859	A	G	1.15					G	1.01
	1862	G	C	1.55	C	1.19	C	1.28	C	1.43
	1941	A	T	1.04			T	1.23	T	1.16
	1955	T	A	1.29			A	1.57	A	1.38
	1967	C	A	1.29
	2026	C	T	1.62	T	1.08	T	1.28	T	1.68
	2035	A	G	1.54			G	1.35	G	2.09
	2043	C	T	1.01
	2153	G							A	1.08
	2156	T	G	1.83	G	1.01	G	1.48	G	2.07
	2157	A	C	1.69	C	1.39	C	1.68	C	1.75
	2176	A	C	1.09	C	1.99	C	4.2
	2212	T	C	1.62			C	1.43	C	1.94
	2215	GA	AG	1.56					AG	2.06
	2254	A	T	1.73	T	1.02	T	1.92	T	1.58
	2324	A					C	1.11
	2327	T					G	1.15
	2330	C					A	1.27
	2333	G			T	1.34	T	2.05
	2338	T			G	1.31
PA	69	G	T	1.57	T	1.08			T	1.26
	186	C					A	1.01
	222	C	A	1.16			A	1.32	A	1.2
	251	T	C	1.3	C	1.13	C	1.08	C	1.15
	349	T							C	1.21
	354	T	A	1.35	A	1.11	A	1.29	A	1.5
	440	A	G	1.59	G	1.06	G	1.2	G	1.72
	513	T	A	1.06			A	1.1
	642	A	G	1.35			G	1.1	G	1.57
	646	A	T	1.05					T	1.17
	737	C	A	1.41	A	1.17	A	1.24	A	1.51
	740	A	T	2.82	T	2.33	T	2.47	T	3.05
	742	G	T	1.64	T	1.44	T	1.49	T	1.81
	784	A	G	1.76
	809	A	G	1.73	G	1.2	G	1.46	G	1.85
	837	T	A	1.58	A	1.22	A	1.49	A	1.31
	841	GG	CT	1.07
	875	T	A	1.41	A	1.2	A	1.37	A	1.66
	939	T	A	1.34	A	1.05	A	1.39	A	1.08
	970	G	A	1.08					A	1.18
	1015	A	G	1.1					G	1.24
	1031	T	C	1.09
	1192	T	C	1.69	C	1.12	C	1.55	C	2.07
	1203	T	A	1
	1209	T	A	1.3	A	1.1	A	1.08	A	1.52
	1227	G	A	1.08			A	1.1
	1289	GG	CT	1.53	CT	2.23	CT	2.16
	1293	AG	CC	1.54	CC	2.23	CC	2.18
	1308	T	C	3	C	2.81	C	2.91	C	2.95
	1350	A	G	1.94
	1395	A	G	1.63
	1416	C	G	1.05
	1460	A					C	1.13
	1537	A	T	1.04	T	1.12	T	1.25	T	1.06
	1551	C	T	1.1					T	1.32
	1573	G	C	2.98	C	1.82	C	2.14	C	3.78
	1631	A	G	1.01					G	1.14
	1634	G	C	1.02					C	1.07
	1666	A	C	1.19			C	1.01	C	1.21
	1691	A	T	5.9	T	9.42	T	10.17	T	2.32
	1694	TGT	ACA	5.64	ACA	8.96	ACA	9.86	ACA	2.14
	1699	A	T	5.9	T	9.35	T	10.21	T	2.29
	1705	A	G	2.01
	1797	A	G	1.96	G	1.17	G	1.59	G	2.33
	1868	A	G	1.51					G	1.21
	1872	A	G	2.17	G	1.71	G	1.54	G	1.96
	2218	G	C	1.44
	2230	T			G	1.73	G	1.7
HA	67	T	C	1.74	C	2.11	C	2.99
	78	G	A	1.92	A	2.22	A	2.75
	124	ACA	TGT	2.29	TGT	4.09	TGT	7.15	TGT	1.08
	156	G	T	7.24	T	12.1	T	17.35	T	2.1
	159	G	C	7.08	C	11.82	C	17.19	C	1.98
	162	A	C	7.06	C	12.07	C	17.38	C	2.07
	251	C	G	1.27			G	1.13	G	1.72
	273	A	G	1.56			G	1.12	G	1.37
	345	G					T	1.68
	424	T	C	1.81			C	1.34	C	1.65
	485	A							T	1.09
	496	G	T	1.53
	545	G							A	1.04
	573	T	G	1.84			G	1.46	G	1.91
	576	G	C	1.8			C	1.34	C	1.84
	622	A	T	1.36			T	1.34	T	1.43
	635	T	A	1.01			A	1.11	A	1.03
	715	C			A	1.39
	742	G			T	2.11	T	1.31
	745	A	T	1.03	T	2.46	T	1.32
	774	A			G	1.41
	879	A	T	2.02			T	1.54	T	2.02
	966	C					A	1.67
	1044	C	T	1.29			T	1.09	T	1.25
	1045	C	G	1.66	G	1.44	G	1.59	G	2.25
	1049	C	T	1.27					T	1.67
	1098	G					A	1.19	A	1.45
	1111	T	A	1					A	1.02
	1141	A	T	1.18			T	1.03
	1157	A	T	1.69			T	1.53	T	2.01
	1174	-	T	1.19
	1174	A					T	1.06	T	1.03
	1174	AA	GG	2.58	GG	1.66	GG	1.33	GG	1.77
	1178	A	G	2.66	G	1.74	G	1.35	G	1.84
	1201	G	A	1.07
	1253	A	C	1.19
	1289	G			A	20.64
	1389	T	C	1.31					C	1.05
	1460	T	C	1.66			C	1.67	C	1.46
	1478	G					A	8.2
	1521	A	G	1.21					G	1.48
	1524	G							C	1.48
	1624	C	A	1.34			A	1.03	A	1.54
	1648	C					A	1.1
	1680	A	T	1.34					T	1.39
	1691	G	C	1.95			C	1.03	C	2.37
	1772	T	G	1.34	G	2.15	G	2.48
NP	74	A	C	1.74	C	1.09	C	1.21	C	1.67
	78	A	T	1.75	T	1.02	T	1.32	T	1.73
	80	A	T	1.56			T	1.18	T	1.59
	90	T	A	1.03
	117	A							G	1.2
	129	T	A	2.01	A	1.54	A	2.11	A	1.94
	144	T	A	1.26			A	1.11	A	1.35
	157	C			A	1.05	A	1.08	A	1.07
	180	A					C	1.09
	195	T			A	1.43	A	1.55	A	1.09
	212	T	A	1.34	A	1.33	A	1.31	A	1.26
	218	A	G	1.3	G	1.21	G	1.27	G	1.25
	222	C	G	1.23	G	1.18	G	1.2	G	1.24
	258	T							A	1.02
	311	C	T	1.17			T	1.1	T	1.43
	423	T	A	1.42	A	1.09	A	1.32	A	1.34
	452	T	A	1.17	A	1.1	A	1.28
	469	A	G	1.16			G	1.19	G	1.51
	472	T	C	1.18	C	1	C	1.14	C	1.61
	477	T	A	1.24	A	1.02	A	1.22	A	1.64
	534	G	C	1.68	C	1.01	C	1.13	C	2.1
	542	T	A	1.33					A	1.08
	606	A			G	1.13
	614	T	A	1.02			A	1.18	A	1.23
	624	G							T	1.5
	628	A	G	1.52	G	1.2	G	1.85	G	1.75
	629	GAA	TTC	1.58	TTC	2.41	TTC	3.37
	637	A			T	1.03	T	1.05
	637	AA	GG	1.34	GG	1.29	GG	1.07	GG	1.63
	655	A	C	1.39	C	1.49	C	1.59	C	1.95
	677	AT	TC	1.61	TC	1.19	TC	1.81	TC	1.91
	687	A	C	1.4			C	1.36	C	1.37
	767	A	T	1.08			T	1.04
	909	A					G	3.26
	928	G							A	1.09
	994	A	T	1.4			T	1.42	T	1.6
	1087	A	T	1.19					T	1.11
	1204	G	T	1.47	T	2.52	T	4.46
	1207	A	T	1.45	T	2.46	T	4.34
	1210	A	T	1.42	T	2.47	T	4.41
	1213	A	C	1.42	C	2.44	C	4.27
	1260	A	G	1.56	G	1.25	G	1.43	G	1.64
	1284	A					T	1.3
	1289	A					T	1.23
	1320	T			C	9.03
	1337	G	T	1.26
	1355	C	G	1.11					G	1.38
	1362	C			A	1.07	A	1.28
	1385	T	A	1.42	A	1.07	A	1.16	A	1.91
	1389	G							C	1.36
	1391	A	G	1.06					G	1.39
	1395	T							A	1.4
	1402	C	T	2.39	T	1.38	T	1.83	T	3.14
	1404	A	G	2.44	G	1.47	G	2.16	G	3.35
	1411	G	C	1.48			C	1.24	C	1.48
	1440	G	T	2.27	T	1.55	T	1.89	T	2.58
	1466	C	A	1.08					A	1.57
	1522	G	A	2.66	A	7.99	A	4.24
	1541	A	G	1.61
	1562	T			G	1.33	G	1.5
NA	32	C					A	80.08
	97	A	C	3.74					C	3.63
	138	C							T	2.69
	219	T							A	1.88
	250	C							G	1.88
	481	C			T	4.41
	709	A					G	10.71
	762	C					T	7.65
	919	C							G	1.71
	1048	A	C	3.07					C	2.1
	1177	C	G	3.18					G	3.04
	1179	G	T	3.24					T	2.96
	1379	T	G	4.1	G	6.58	G	8.27
	1385	G	T	4.1	T	7.61	T	9.09
	1388	C	G	4.15	G	7.08	G	8.74
	1391	A	C	4.24	C	7.49	C	8.87
	1397	C	A	3.78	A	7.39	A	8.52
	1406	T			G	5.43
M	226	C	T	7.06	T	11.07	T	20.29	T	2.96
	228	T	G	7.16	G	10.87	G	20.67	G	3.06
	231	C	A	7.23	A	11.32	A	20.65	A	3.06
	233	A	G	7.05	G	10.92	G	20.42	G	3.04
	235	T	A	1.1
	238	G	T	1.26
	241	G	T	2.06	T	2.5	T	2.55
	282	G	A	1.43					A	1.66
	285	A	T	2.26					T	2.84
	321	T	A	1.35
	326	A	C	1.56			C	1.92
	328	G			A	1.83
	474	C	T	1.39	T	2.27	T	2.67
	479	GA	TC	1.2	TC	2.1	TC	2.53
	485	A	G	1.46	G	2.35	G	2.75
	545	A	T	1.12
	696	G	T	1.05
	747	A	T	1.2
	782	T	A	1.53
	811	T					A	70.85
	830	A
	842	T	A	1.67					A	2.13
	939	T	G	1.42					G	2.21
	944	A	G	1.28					G	2.05
	1001	G	A	1.79	A	2.16
	1007	A	G	2.9	G	4.05	G	3.38
NS	145	A							G	3.38
	185	C							G	3.36
	190	A							G	3.08
	193	C							G	3.12
	546	G							C	3.66

## Sheet: CpG-low-P5
Gene segment	Reference		MDCK-A		MDCK-B		A549-A		A549-B
	Nt position	CpG-low sequence	Nt	frequency (%)	Nt	frequency (%)	Nt	frequency (%)	Nt	frequency (%)
PB2	131	C	G	1.70109	G	1.11449	G	1.54662	G	1.42205
	135	A					T	1.21887	T	1.22967
	173	G	A	1.08928
	176	T			A	1.0214
	285	A					G	1.16057	G	1.03986
	285	A	T	1.07194	T	1.09064	T	1.19237	T	1.21317
	328	A	C	1.32558	C	1.56732	C	1.38565	C	1.28668
	570	A					T	1.02676
	603	A					C	1.44611
	625	C	T	1.06066
	780	G	T	9.6669
	876	G	C	1.39801	C	1.43217	C	1.68749	C	1.69985
	910	G	T	6.25477	T	4.19065	T	1.64814	T	1.2328
	912	A	T	6.1904	T	4.07874	T	1.6125	T	1.18618
	914	A	C	6.37233	C	4.16667	C	1.65237	C	1.23197
	934	A					T	1.10586
	936	A	G	1.30985	G	1.14009	G	1.61608	G	1.47825
	1006	G							A	1.08203
	1038	A	T	1.13076	T	1.15191	T	1.25269	T	1.09996
	1048	GA	TC	1.1478	TC	1.10837	TC	1.41193	TC	1.57282
	1076	A	C	1.0649			C	1.00727
	1106	A					C	1.04341	C	1.22807
	1106	AT							CG	1.12891
	1168	T	G	1.75936
	1178	T					A	1.04796
	1401	G	C	1.21788	C	1.20599	C	1.24897	C	1.4105
	1446	G					A	4.16757
	1446	G	C	1.14726			C	1.26619	C	1.33664
	1468	A	T	1.51238	T	1.82879	T	2.08623	T	2.32748
	1582	A	T	1.58228	T	1.59285	T	1.99617	T	2.11915
	1617	T					C	2.57765
	1635	G	C	1.08587	C	1.01552	C	1.17284	C	1.154
	1659	A					T	1.23038
	1815	G					A	2.19059
	1839	G							A	1.1022
	1843	G	C	1.09349			C	1.14091	C	1.19266
	1951	G	A	1.33411	A	1.17371	A	1.67215	A	1.37966
	1956	A	T	1.31062	T	1.13262	T	1.33601	T	1.39915
	1996	A	G	1.14241
	2235	A					T	1.01553
	2287	AT	GA	1.09334	GA	1.06849	GA	1.69582	GA	1.94317
	2327	G	T	1.31485	T	1.48649
	2338	T	G	1.30046
PB1	31	G					C	1.39991	C	1.46047
	163	C	G	1.79875	G	1.39824	G	1.44456	G	1.66585
	285	T					A	1.09696
	290	T					C	1.29553
	309	TG	CA	1.19658
	316	T					G	1.18503
	316	TC	GG	1.19884
	319	C							G	1.00754
	427	A					C	1.06667
	475	A	C	1.29978	C	1.29404	C	1.33416	C	1.40135
	510	G	T	1.27441
	518	A	C	1.18931
	590	G					A	35.2539
	647	G	A	1.51592
	655	A					G	1.60316	G	1.54062
	669	G					A	2.10712
	751	A	T	3.15293	T	1.67877
	755	CA	TG	2.96896	TG	1.60823
	760	A	T	3.19533	T	1.9074
	831	A							C	3.80399
	900	T					C	7.70083
	1070	C	A	1.02534
	1143	A	T	1.28158
	1146	A	T	1.09951
	1219	G	C	1.74665	C	1.8455	C	2.19788	C	2.38192
	1356	T					C	1.02321	C	1.00946
	1391	A	T	1.05097	T	1.0405	T	1.10792	T	1.14286
	1397	G			A	1.24636	A	1.52462	A	1.37629
	1440	A					G	2.19239
	1481	G							A	1.42465
	1566	G							A	2.52861
	1573	A							G	1.77609
	1862	G							C	1.01197
	2026	C	T	1.08511			T	1.16601	T	1.0944
	2035	A			G	1.17878	G	1.40271	G	1.4218
	2144	G	A	1.64941
	2156	T	G	1.28276			G	1.44219	G	1.29358
	2157	A	C	1.11131	C	1.08177	C	1.02475	C	1.06334
	2176	A	C	1.41093
	2212	T							C	1.02965
	2215	GA					AG	1.58677	AG	1.40484
	2241	G							A	5.24244
	2245	A			G	99.2958
	2333	G	T	1.56441	T	1.16923			T	1.01431
PA	69	G							T	1.03463
	222	C	A	1.14581	A	1.06108
	251	T			C	1.02427	C	1.02071
	354	T	A	1.00354
	440	A	G	1.08165			G	1.16694	G	1.1273
	542	C					G	1.267	G	1.28162
	568	A			T	1.42026
	612	A							G	1.54749
	737	C	A	1.08404			A	1.32231
	740	A	T	2.03478	T	1.84693	T	2.51149	T	1.99843
	742	G	T	1.05311	T	1.06705	T	1.31537	T	1.19422
	809	A	G	1.21278			G	1.49544	G	1.25732
	837	T			A	1.11739	A	1.00734	A	1.15539
	843	G							T	1.22099
	875	T					A	1.04443	A	1.20824
	939	T	A	1.04491
	1015	A							G	1.05447
	1192	T	C	1.13932	C	1.14233	C	1.20823	C	1.18293
	1289	GG	CT	2.21084	CT	1.54472
	1293	AG	CC	2.17588	CC	1.51869
	1308	T	C	2.24211	C	2.0581	C	2.51302	C	2.40926
	1569	T							C	1.41219
	1573	G	C	1.71837	C	1.76435	C	2.22174	C	2.08037
	1656	G							A	1.135
	1666	A							C	1.17514
	1674	A			G	1.21564
	1691	A	T	8.27396	T	6.16793	T	1.79605	T	1.66482
	1694	TGT	ACA	8.00042	ACA	5.80913	ACA	1.64585	ACA	1.57663
	1699	A	T	8.4188	T	6.13481	T	1.72349	T	1.63317
	1797	A	G	1.19842	G	1.30441	G	1.9531	G	1.42205
	1872	A	G	1.28609	G	1.59629	G	1.3502	G	1.30962
	2042	G	A	31.7178
	2218	G	C	1.20798	C	1.13919
	2230	T	G	1.33399	G	1.02527
HA	67	T	C	1.61677	C	1.64626
	78	G	A	1.72162	A	1.5261
	124	ACA	TGT	3.17256	TGT	2.34663
	156	G	T	9.0999	T	6.56299			T	1.16511
	159	G	C	8.90918	C	6.13134			C	1.07421
	162	A	C	8.95191	C	6.37179			C	1.08791
	273	A					G	1.24324
	365	T							C	5.2121
	424	T	C	1.23457	C	1.10911	C	1.20601	C	1.37148
	573	T	G	1.30919	G	1.48883	G	1.37646	G	1.45577
	576	G	C	1.22392	C	1.26817	C	1.30495	C	1.35186
	706	G							A	1.4737
	742	G	T	1.1404
	745	A	T	1.30065	T	1.05448
	809	G							A	1.32976
	842	T					C	1.0537
	879	A					T	1.27983	T	1.36476
	905	T					C	1.11947
	999	G					A	2.37034
	1044	C							T	1.04652
	1045	C	G	1.06444	G	1.35305	G	1.68214	G	1.75725
	1049	C			T	1.00756	T	1.41468	T	1.22544
	1141	A	T	1.11547
	1157	A	T	1.22436	T	1.18033	T	1.11988	T	1.04644
	1174	AA	GG	1.15995	GG	1.14577	GG	1.32872	GG	1.4433
	1178	A	G	1.24146	G	1.16694	G	1.38172	G	1.50883
	1289	G			A	97.9832
	1521	A					G	1.04544	G	1.04829
	1524	G					C	1.00806	C	1.07407
	1598	A							G	5.12094
	1624	C			A	1.15749	A	1.01256	A	1.06729
	1760	C	T	1.21212
	1772	T	G	1.96413
NP	74	A	C	1.08057	C	1.03697	C	1.86789	C	1.76008
	78	A	T	1.04533	T	1.03596	T	1.78191	T	1.72203
	80	A					T	1.69806	T	1.49508
	129	T	A	1.24537			A	1.00245
	207	A					G	2.97497
	212	T	A	1.15213
	218	A	G	1.15908
	222	C	G	1.14251
	423	T	A	1.04194					A	1.1616
	452	T	A	1.10663
	469	A							G	1.23408
	472	T					C	1.02752	C	1.22028
	477	T			A	1.1007	A	1.006	A	1.11758
	534	G					C	1.36274	C	1.38822
	542	T					A	1.36042	A	1.05774
	628	A	G	1.17633	G	1.30471			G	1.23764
	628	A					T	1.14211
	629	GAA	TTC	2.19067	TTC	1.88758
	637	AA							GG	1.22322
	677	AT	TC	1.01203			TC	1.08477	TC	1.49296
	687	A							C	1.13178
	765	T							C	4.11504
	864	G					A	17.604
	994	A							T	1.05872
	1104	C			T	6.18056
	1204	G	T	2.15484	T	1.3467
	1207	A	T	2.04002	T	1.32013
	1210	A	T	2.092	T	1.32291
	1213	A	C	2.06708	C	1.34726
	1260	A							G	1.21578
	1355	C	A	1.05684
	1362	C			A	1.00207
	1385	T					A	1.31347	A	1.33632
	1391	A							G	1.03937
	1395	T							A	1.00306
	1402	C	T	1.40814	T	1.15419	T	2.36328	T	1.88172
	1404	A	G	1.59973	G	1.3461	G	2.36526	G	1.9633
	1411	G					C	1.04418
	1423	G	A	1.4898
	1440	G	T	1.07196	T	1.11309			T	1.1357
	1466	C					A	1.07749
	1522	G	A	4.97338	A	3.96096
	1557	G	T	1.22153	T	1.53277			T	1.18443
	1562	T	G	1.67428
NA	32	C					A	35.3584
	138	C	T	1.63666
	177	G					A	31.1245
	180	T							G	15.4742
	185	T					C	6.66227
	201	G							A	13.7589
	436	T	A	1.86432
	770	A					G	2.23881
	1048	A			C	2.10197	C	2.53602	C	2.96443
	1177	C			G	1.83445	G	2.48408	G	1.97333
	1179	G	T	1.69312	T	1.94384	T	2.54027	T	2.15676
	1275	C							T	12.667
	1379	T	G	7.70962	G	5.05719
	1385	G	T	7.93184	T	5.42929
	1388	C	G	8.10006	G	5.4812
	1391	A	C	8.07416	C	5.40541
	1397	C	A	7.57946	A	5.35007
	1406	T	G	5.82053
M	224	A	T	1.27475	T	1.11057
	226	C	T	10.3166	T	8.64396	T	2.31821	T	1.90595
	228	T	G	10.0794	G	8.8871	G	2.33333	G	1.99866
	229	G	T	2.12054	T	1.71878
	231	C	A	10.2226	A	8.87344	A	2.3	A	1.98511
	233	A	G	10.4046	G	8.8487	G	2.29752	G	1.90323
	241	G	T	1.54668	T	1.21085
	285	A					T	1.57296	T	1.51378
	321	T							A	1.01665
	326	A					C	1.18577	C	1.2702
	398	G					C	1.17682
	474	C	T	2.14637	T	1.88107
	479	GA	TC	1.88774	TC	1.50554
	484	G							A	1.23457
	485	A	G	2.23634	G	1.68305
	782	T					A	1.28491	A	1.42264
	826	T					G	6.2796
	842	T							A	1.24988
	848	T					C	1.42857
	939	T					G	1.86727	G	1.73772
	944	A					G	1.83965	G	1.71938
	1001	G	A	2.30141	A	2.53846
	1007	A	G	4.05133	G	4.13175
NS	87	A					G	4.50616
	110	T					A	1.03823
	130	G							T	1.11405
	145	A					G	1.93906	G	1.98075
	169	G							A	1.2935
	185	C			G	2.80308	G	2.86357	G	2.87744
	190	A			G	2.68966	G	2.81181	G	2.78258
	193	C			G	2.64072	G	2.74028	G	2.73925
	200	C					A	1.38144	A	1.24334
	285	T					C	10.4525
	396	A					T	1.02184
	433	T					A	1.08108
	546	G					C	2.42738	C	2.18106
	568	TC					AG	1.04826
	683	A					T	2.69388	T	2.46421
	707	G					A	1.38386	A	1.39202
	710	A					G	1.45144	G	1.44655
	758	T					G	1.423	G	1.16994

## Sheet: CpG-low_P10
Gene Segment	Reference			MDCK-A		MDCK-B		A549-A		A549-B
	Nt position	WT-sequence	CpG-low sequence	Nt	frequency (%)	Nt	frequency (%)	Nt	frequency (%)	Nt	frequency (%)
PB2	9	C	C					A	1.29527	A	1.25964
	135	A	A	T	1.09684	T	1.13101
	173	G	G	A	1.07383	A	1.10429	A	1.21175	A	1.064
	213	G	G					A	1.0916
	285	A	A			G	1.56463	T	1.2491
	285	A	A			T	1.36054
	293	T	T					A	1.02016
	303	A	A			T	1.05747	T	1.0354
	378	T	T	C	99.3345
	564	G	A					G	1.16167
	570	G	A			T	1.02382	T	1.36372
	934	A	A	T	1.16769	T	1.27417
	1076	A	A			C	1.03326	C	1.05201
	1109	A	A	G	1.20945
	1209	T	T					C	1.90447
	1300	A	A					G	1.04378
	1573	G	G			C	1.19887	C	1.1813
	1635	G	G	C	1.03764	C	1.16259			C	1.09791
	1659	A	A			T	1.01915	T	1.06436
	1839	G	G					A	1.1244
	1843	G	G			C	1.29641
	1887	C	C							A	23.669
	2057	A	A							C	1.17669
	2138	A	A			C	1.25623	C	1.31404
	2287	A	A	GA	1.02225			GA	1.10184
	2316	A	A							G	28.1094
PB1	31	G	G	C	1.1432
	129	A	A							G	48.0796
	177	A	A							G	1.05936
	288	A	A	C	1.09355
	290	T	T			C	1.25198	C	1.22892
	319	C	C			G	1.04227			G	1.08739
	402	A	A							G	1.0425
	548	A	A					G	1.10935
	590	G	G							A	1.51865
	652	C	C					T	1.11706
	655	A	A					T	1.24481	G	1.19323
	900	T	T					C	64.9158
	1010	A	A					T	1.01404
	1152	C	T					C	1.08588
	1156	T	T					C	1.29268	C	1.02554
	1170	T	T			C	19.8797
	1284	C	A					C	1.17273
	1391	A	A					T	1.00388
	1397	G	G	A	1.383	A	1.29851	A	1.40975	A	1.06635
	1414	A	A							G	1.53561
	1859	A	A			G	1.13829
	1862	G	G			C	1.57887	C	1.22332
	1955	T	T					A	1.08282
	2026	C	C	T	1.16435
	2038	C	C					A	1.03564
	2156	T	T	G	1.15022	G	1.5655	G	1.31291	G	1.23766
	2157	A	A	C	1.13558	C	1.14759	C	1.25512	C	1.11836
	2215	G	G	AG	1.27583
	2245	A	A			G	99.0522
PA	69	G	G	T	1.05439			T	1.17064
	251	T	T			C	1.02737	C	1.03198
	354	T	T			A	1.01134	A	1.29981
	513	C	T					A	1.01914
	642	A	A			G	1.05648
	815	C	C	T	11.478
	837	G	T			A	1.19248	A	1.17722	A	1.01804
	842	G	G	T	1.01605
	939	T	T					A	1.20547
	1031	T	T					C	1.04998
	1035	A	A					T	1.04155
	1209	T	T					A	1.16909
	1299	C	T					C	1.02159
	1320	G	A					G	1.02703
	1382	G	G	A	1.57157
	1537	A	A					T	1.10904
	1600	T	T							C	1.23972
	1702	C	C							T	1.27038
	1797	A	A	G	1.35829	G	1.51457	G	1.39097	G	1.02856
	1868	A	A					G	1.04879
	1906	G	G	T	19.8398
	1995	A	A					G	1.03973
	2042	G	G	A	99.0737
	2225	G	G	T	1.14715			T	1.01674	T	1.27038
HA	251	C	C	G	1.05945	G	1.27092
	273	A	A	G	1.13028	G	1.15053	G	1.0908
	345	G	G					T	1.85659
	424	T	T	C	1.21107	C	1.27226	C	1.22257
	485	A	A					T	1.25078
	622	A	A	T	1.01644			T	1.14437
	635	T	T			A	1.03093	A	1.00384
	706	G	G							A	12.2061
	732	C	C			T	1.07872			T	1.03405
	774	A	A			G	1.33057	G	1.05203
	809	G	G							A	12.3249
	966	C	C					A	1.60703
	1043	C	C			T	48.2038
	1044	C	C			T	1.23497	T	1.2725
	1053	C	C					A	1.00032
	1111	T	T							A	1.05546
	1141	A	A			T	1.05337			T	1.00968
	1169	G	A					G	1.06242
	1199	C	T					C	1.1065
	1201	G	G					A	1.14068
	1229	C	T					C	1.07155
	1298	T	T			A	96.9639
	1418	C	T					C	1.79592
	1460	C	T	C	1.28544	C	1.96329	C	2.30984
	1478	G	G					A	7.57149
	1521	A	A			G	1.23508
	1568	C	C					A	1.10163
	1772	T	T					G	1.69972	G	1.51954
NP	74	A	A	C	1.52321	C	1.25286	C	1.03971
	80	A	A	T	1.34248	T	1.11918
	130	G	G			A	1.09
	195	T	T			A	1.01257	A	1.46135
	212	T	T			A	1.13796	A	1.50611	A	1.1414
	217	C	C					G	1.38334	G	1.02716
	218	A	A			G	1.10178
	222	C	C			G	1.11974	G	1.30719	G	1.00369
	423	T	T	A	1.0599			A	1.21128
	452	T	T			A	1.08173	A	1.24309
	469	A	A					G	1.00871
	472	T	T					C	1.02274	C	1.00756
	477	T	T			A	1.08902	A	1.01994
	534	G	G	C	1.24417	C	1.00233	C	1.06688	C	1.02211
	542	T	T			A	1.35666
	549	G	G							A	39.5515
	614	T	T					A	1.25038
	687	A	A			C	1.13583	C	1.09313
	826	C	A					C	1.03428
	909	A	A					G	3.4405
	1260	A	A	G	1.0613	G	1.32945	G	1.17417
	1385	T	T	A	1.18159	A	1.16196	A	1.08361
	1411	G	G			C	1.04324
	1438	G	G			T	1.4842
	1466	C	C			A	1.03823
	1557	G	G	T	1.19072					T	1.43756
NA	25	T	T					A	81.1484
	90	T	T	C	1.41689	C	2.31635
	129	C	C	G	1.10538
	131	A	A	T	1.61054	T	2.33957
	180	T	T							G	96
	243	T	T	G	1.2318
	429	G	G			A	1.83599
	702	A	A					G	10.2203
	755	A	A					T	7.91246
	912	T	T	G	1.132
	1041	T	T	C	2.04636	C	2.56257	C	2.6643
	1170	C	C	G	2.03602	G	2.45098	G	3.11388	G	1.85185
	1172	G	G	T	2.05832	T	2.52708	T	3.2646	T	1.86404
	1268	G	G							T	3.35731
	1356	A	A	T	89.3434
M	9	c		A	1.13522			A	1.15932	A	1.20576
	224	a								T	1.51953
	235	t						A	1.18299
	238	g						T	1.57164
	326	a		C	1.1457
	338	a		G	2.39267
	504	g						T	1.22287
	696	g						T	1.16156
	770	c						A	1.09514
	782	t		A	1.26764			A	1.40339
	824	c						A	1.19742
	826	t						G	95.4094
	841	t				GA	93.2458
	847	g						T	1.05949
	849	c						A	1.13291
	939	t		G	1.42514
	944	a		G	1.464
NS	95	a						G	3.71	G	2.92725
	117	c								T	1.4978
	145	a								G	2.3799
	164	a								G	1.81736
	169	g								T	1.86393
	185	c		G	2.70035					G	2.74621
	190	a		G	2.71416					G	2.84225
	193	c		G	2.57511					G	2.65188
	200	c								A	1.54799
	412	t								C	2.50923
	606	g								A	3.56872
	683	a		T	2.9
	740	a								G	2.12766

## Sheet: WT-P0
Gene segment	Reference		Inoculum
	Nt position	WT- sequence	Nt	frequency (%)
PB2	135	A	T	1.0687
	215	T	G	1.11576
	285	A	T	1.03344
	560	C	G	1.58327
	876	G	C	1.2987
	910	G	T	1.2983
	912	A	T	1.23494
	914	A	C	1.33456
	936	A	G	1.17128
	1038	A	T	1.03045
	1048	GA	TC	1.34097
	1106	A	C	1.22315
	1582	A	T	1.54878
	1951	G	A	1.17476
	2287	AT	GA	1.72128
PB1	31	G	C	1.2483
	475	A	C	1.17135
	733	A	G	1.0279
	735	A	T	1.21637
	1207	C	A	1.31906
	1219	G	C	2.17844
	2215	GA	AG	1.1624
	2333	G	T	1.23643
PA	43	C	A	1.02551
	69	G	T	1.07896
	134	C	A	1.61531
	137	T	C	1.39105
	740	A	T	1.43241
	809	A	G	1.02132
	1308	T	C	1.39216
	1573	G	C	2.14509
	1691	A	T	1.28896
	1694	TGT	ACA	1.17546
	1699	A	T	1.22083
	1797	A	G	1.14111
	2225	G	T	1.32117
HA	180	C	A	1.05583
	879	A	T	1.05342
	1045	C	G	1.32579
	1457	A	G	1.2516
NP	46	A	T	1.05441
	69	A	C	1.17673
	74	A	C	2.26067
	78	A	T	2.20468
	80	A	T	1.9939
	534	G	C	1.11539
	802	T	A	1.86453
	1402	C	T	1.47724
	1404	A	G	1.5452
	1557	G	T	1.9375
NA	919	C	G	1.07312
	1048	A	C	1.69533
	1162	TA	AG	1.0364
	1177	C	G	1.58648
	1179	G	T	1.63057
M	98	G	T	1.1936
	226	C	T	1.51046
	228	T	G	1.61912
	231	C	A	1.51486
	233	A	G	1.58337
	285	A	T	1.24977
	939	T	G	1.5361
	944	A	G	1.62551
NS	683	A	T	2.15278

## Sheet: WT-P1
Gene Segment	Reference		MDCK-A		MDCK-B		A549-A		A549-B
	Nt position	WT-sequence	Nt	frequency (%)	Nt	frequency (%)	Nt	frequency (%)	Nt	frequency (%)
PB2	131	C					G	1.81106	G	1.21346
	135	A	T	1.12396	T	1.41142	T	1.2866	T	1.1248
	215	T	G	1.02759	G	1.47424	G	1.30662	G	1.38526
	217	A			T	1.26259	T	1.16931	T	1.18759
	285	A			T	1.09304	T	1.2685	T	1.17587
	303	A					T	1.07061
	328	A					C	1.93324	C	1.3602
	451	CG					GA	1.08824
	560	C	G	1.55902	G	1.84093	G	2.02056	G	1.69903
	567	A			C	3.72328	C	3.60533
	765	A							G	2.03169
	876	G	C	1.28511	C	1.52304	C	1.70892	C	1.82123
	910	G	T	1.5754	T	1.23349	T	1.51949	T	1.23426
	912	A	T	1.54426	T	1.17429	T	1.44975	T	1.20139
	914	A	C	1.56783	C	1.21906	C	1.48927	C	1.24735
	934	A			T	1.01478	T	1.07265
	936	A	G	1.30538	G	1.60848	G	1.54758	G	1.13119
	1038	A	T	1.11848	T	1.10637	T	1.19629
	1048	GA	TC	1.29837	TC	1.5082	TC	1.63876	TC	1.37931
	1106	A			C	1.22324	C	1.51976
	1129	A			G	1.4413	G	1.41886
	1178	T							A	1.00052
	1401	G	C	1.05079	C	1.08603	C	1.10036	C	1.31614
	1446	G	C	1.11266	C	1.04705	C	1.43378
	1468	A	T	1.43185	T	1.25	T	1.53968	T	1.32407
	1582	A	T	1.59475	T	1.80425	T	1.76883	T	1.81549
	1635	G	C	1.02068	C	1.01621	C	1.13369	C	1.15168
	1843	G			C	1.21921	C	1.34471	C	1.18351
	1951	G	A	1.11701	A	1.27256	A	1.34657	A	1.13991
	1956	A	T	1.02068	T	1.1474	T	1.41105	T	1.06411
	2138	A					C	1.10871
	2164	C			T	2.82258	T	2.5549
	2235	A	T	1.04678
	2287	AT	GA	2.10452	GA	2.1122	GA	2.0626	GA	1.77375
	2291	G			A	1.12782			A	1.03197
	2327	G	T	1.16238	T	1.00747
PB1	31	G	C	1.83824	C	1.10882	C	2.06677
	163	C			G	1.00802	G	1.54216	G	1.35222
	285	T					A	1.10083	A	1.10033
	290	T					C	1.28874	C	1.1302
	408	C			T	6.13597	T	6.30535
	427	A					C	1.3757
	475	A	C	1.27395	C	1.29539	C	1.3885	C	1.33213
	655	A							G	1.3403
	733	A					G	1.19236
	735	A			T	1.19607	T	1.61635	T	1.29205
	1156	T					C	1.15191
	1207	C	A	1.086	A	1.29153	A	1.54219	A	1.41775
	1219	G	C	1.93204	C	2.07616	C	2.43082	C	2.26557
	1356	T			C	1.02241	C	1.02887
	1391	A					T	1.05314
	1397	G					A	1.0631
	1594	A							G	1.62176
	1766	A							G	1.3532
	1859	A					G	1.03552
	1862	G					C	1.326
	1936	G			A	3.29966	A	3.73092
	1955	T					A	1.02307
	2011	A	C	3.76975
	2026	C					T	1.28312	T	1.01105
	2035	A			G	1.06737	G	1.38527	G	1.04154
	2156	T					G	1.416	G	1.01141
	2157	A					C	1.1328
	2215	GA	AG	1.38098	AG	1.39598	AG	1.99657	AG	1.22225
	2333	G	T	1.38317	T	1.1655
PA	69	G	T	1.37961	T	1.29496	T	1.52546	T	1.0328
	251	T					C	1.04831
	354	T					A	1.032
	390	A							G	1.0865
	440	A			G	1.15362	G	1.43047	G	1.13525
	534	G							A	1.33736
	549	A							C	1.21988
	657	G							A	1.1623
	737	C					A	1.05334	A	1.01328
	738	G	A	1.55501
	740	A	T	1.72877	T	1.77715	T	2.19507	T	1.76967
	742	G					T	1.29529
	809	A	G	1.09055	G	1.06227	G	1.45097
	875	T					A	1.30013
	886	T			C	1.40755	C	1.17024
	957	G	A	8.24875
	970	G					A	1.05615
	1192	T	C	1.09102	C	1.13277	C	1.41595	C	1.11812
	1308	T	C	1.40657	C	1.63479	C	1.95813	C	1.73097
	1573	G	C	1.99989	C	2.0171	C	2.46599	C	2.22039
	1575	G	A	2.31929
	1666	A					C	1.03542	C	1.08763
	1691	A	T	1.78908	T	1.22126	T	1.40988	T	1.64634
	1694	TGT	ACA	1.67752	ACA	1.1037	ACA	1.27753	ACA	1.54601
	1699	A	T	1.65392	T	1.21527	T	1.38326	T	1.63265
	1797	A	G	1.06285	G	1.30013	G	1.55771	G	1.47059
	1872	A	G	1.15013	G	1.28816	G	1.4404	G	1.19838
	2192	A							T	1.24339
	2218	G							C	2.78496
	2225	G	T	1.57806	T	1.12461
HA	156	G			T	1.14345	T	1.15301	T	1.34305
	159	G					C	1.01968	C	1.17674
	162	A			C	1.09667	C	1.09238	C	1.21759
	178	T	A	1.00786	A	1.64467	A	2.02655	A	1.92776
	180	C	A	1.00773	A	1.77526	A	2.08524	A	2.04485
	251	C					G	1.05843
	260	A							G	2.23741
	565	C			T	3.77888	T	3.64556
	573	T	G	1.08192	G	1.22618	G	1.75766	G	1.27445
	576	G			C	1.14923	C	1.52284	C	1.17179
	658	G	T	3.37153
	856	G							A	1.08132
	879	A	T	1.05474	T	1.24427	T	1.18014	T	1.32973
	1004	G	A	3.56509
	1044	C							T	1.00844
	1045	C	G	1.26414	G	1.25285	G	1.48467	G	1.32859
	1157	A							T	1.165
	1304	T			C	1.53356	C	1.63148
	1457	A			G	1.09559	G	1.37543
NP	46	A	T	1.09233	T	1.17951	T	1.25371
	69	A	C	1.13895	C	1.31694	C	1.5442
	74	A	C	2.15326	C	2.54478	C	3.0853	C	1.59939
	78	A	T	2.07437	T	2.46931	T	2.91897	T	1.57225
	80	A	T	1.84536	T	2.1501	T	2.75413	T	1.47389
	129	T					A	1.0099
	195	T					A	1.03014
	212	T					A	1.10772
	218	A					G	1.05223
	222	C					G	1.10913
	311	C					T	1.21692
	469	A					G	1.1375
	472	T					C	1.0958
	534	G	C	1.35103	C	1.4	C	1.43414	C	1.4165
	542	T					A	1.07432
	614	T					A	1.01951
	628	A					G	1.40487	G	1.12798
	628	A			T	1.01244	T	1.11713	T	1.17137
	681	A	G	1.03071
	720	T							C	1.42432
	802	T	A	1.74367	A	1.83915	A	1.82248	A	1.72851
	994	A					T	1.34253
	1101	G	A	1.19493
	1260	A			G	1.06143	G	1.38714	G	1.16556
	1385	T					A	1.17696	A	1.22503
	1391	A					G	1.07374
	1402	C	T	1.48789	T	1.56309	T	1.82704	T	1.58437
	1404	A	G	1.57863	G	1.67168	G	2.20106	G	1.61964
	1440	G					T	1.21713
	1466	C	A	1.02252	A	1.05749
	1557	G	T	1.56033	T	1.25204
NA	138	C							T	1.78147
	700	C	T	3.14524
	704	GG	CT	1.39563	CT	1.28205
	919	C	G	1.08875
	1025	A	C	3.04419
	1048	A	C	1.2867	C	1.50862	C	2.62697	C	2.05298
	1177	C	G	1.69611	G	1.7132
	1179	G	T	1.62293	T	1.74346
M	116	G			C	1.3056
	226	C	T	1.59557	T	1.97472	T	2.34742	T	1.69247
	228	T	G	1.46771	G	1.87107	G	2.42991	G	1.69369
	231	C	A	1.52104	A	1.87764	A	2.29616	A	1.66125
	233	A	G	1.54589	G	1.80601	G	2.37099	G	1.65587
	282	G							A	1.29438
	285	A	T	1.22549	T	1.20519	T	1.93995	T	1.84298
	326	A					C	1.4461	C	1.27341
	586	G	A	3.84384
	782	T			A	1.08563	A	1.6791
	939	T	G	2.42057	G	2.25096			G	1.71756
	944	A	G	2.35535	G	2.23464			G	1.61828
NS	145	A							G	1.66493
	174	C							A	2.14286
	185	C							G	2.471
	190	A			G	1.53296			G	2.39492
	193	C							G	2.35872
	546	G			C	1.60804			C	2.31931
	683	A			T	1.6369			T	2

[truncated: 2 more sheets: WT-P5, WT-P10]
