# Supplementary material for: Increased or decreased numbers of CpG dinucleotide motifs in the genome of influenza A virus do not affect in vitro virus phenotype
Source: J Virol. 2026 Jun 22;100(7):e00047-26. doi: 10.1128/jvi.00047-26 (PMC13386996; doi:10.1128/jvi.00047-26)
Supplement: Fig. S4 — Change of dinucleotide motifs upon passaging. [file jvi.00047-26-s0004.xlsx]

## Sheet: Sheet1
Fig S4	Frequency of mono-and dinucleotide motif frequencies
		Total				Frequency					TOTAL																Frequency
Segment	Total nr bases	A	C	G	T	A	C	G	T	Total Di- nucleotide motifs	ApA	ApC	ApG	ApT	CpA	CpC	CpG	CpT	GpA	GpC	GpG	GpT	TpA	TpC	TpG	TpT	ApA	ApC	ApG	ApT	CpA	CpC	CpG	CpT	GpA	GpC	GpG	GpT	TpA	TpC	TpG	TpT
PB2 A/WSN/33-WT	2314	779	426	589	520	33.7	18.4	25.5	22.5	2313	253	131	214	181	186	89	54	97	238	92	149	110	101	114	172	132	10.94	5.66	9.25	7.83	8.04	3.85	2.33	4.19	10.29	3.98	6.44	4.76	4.37	4.93	7.44	5.71
PB2 CpG-High	2314	743	473	617	481	32.1	20.4	26.7	20.8	2313	243	142	194	164	157	96	133	87	245	104	156	112	97	131	134	118	10.51	6.14	8.39	7.09	6.79	4.15	5.75	3.76	10.59	4.5	6.74	4.84	4.19	5.66	5.79	5.1
PB2 CpG-Low	2314	795	401	583	535	34.4	17.3	25.2	23.1	2313	258	126	225	186	197	79	22	103	237	89	149	108	102	107	187	138	11.15	5.45	9.73	8.04	8.52	3.42	0.95	4.45	10.25	3.85	6.44	4.67	4.41	4.63	8.08	5.97
PB1 A/WSN/33-WT	2317	796	460	518	543	34.4	19.9	22.4	23.4	2315	281	150	172	193	202	108	37	112	212	89	127	90	100	113	182	147	12.14	6.48	7.43	8.34	8.73	4.67	1.6	4.84	9.16	3.84	5.49	3.89	4.32	4.88	7.86	6.35
PB1 CpG-High	2317	767	501	547	502	33.1	21.6	23.6	21.7	2315	274	161	157	175	175	113	111	101	221	95	136	95	96	132	143	130	11.84	6.95	6.78	7.56	7.56	4.88	4.79	4.36	9.55	4.1	5.87	4.1	4.15	5.7	6.18	5.62
PB1 CpG-low	2317	814	443	512	548	35.1	19.1	22.1	23.7	2315	286	148	183	197	210	101	16	115	214	86	124	88	103	108	189	147	12.35	6.39	7.9	8.51	9.07	4.36	0.69	4.97	9.24	3.71	5.36	3.8	4.45	4.67	8.16	6.35
PA A/WSN/33-WT	2209	730	416	526	537	33	18.8	23.8	24.3	2208	259	115	180	176	169	88	43	116	211	98	131	86	90	115	172	159	11.73	5.21	8.15	7.97	7.65	3.99	1.95	5.25	9.56	4.44	5.93	3.89	4.08	5.21	7.79	7.2
PA CpG-High	2209	718	433	538	520	32.5	19.6	24.4	23.5	2208	251	122	176	169	158	89	73	113	219	98	134	87	89	124	155	151	11.37	5.53	7.97	7.65	7.16	4.03	3.31	5.12	9.92	4.44	6.07	3.94	4.03	5.62	7.02	6.84
PA CpG-Low	2209	735	407	522	545	33.3	18.4	23.6	24.7	2208	261	113	184	177	172	85	30	120	211	96	129	86	90	113	179	162	11.82	5.12	8.33	8.02	7.79	3.85	1.36	5.43	9.56	4.35	5.84	3.89	4.08	5.12	8.11	7.34
HA A/WSN/33-WT	1743	596	320	400	427	34.2	18.4	22.9	24.5	1742	209	103	125	159	142	65	28	85	143	60	115	82	101	92	132	101	12	5.91	7.18	9.13	8.15	3.73	1.61	4.88	8.21	3.44	6.6	4.71	5.8	5.28	7.58	5.8
HA CpG-High	1743	589	334	404	416	33.8	19.2	23.2	23.9	1742	208	111	121	149	136	68	46	84	144	61	116	83	100	94	121	100	11.94	6.37	6.95	8.55	7.81	3.9	2.64	4.82	8.27	3.5	6.66	4.76	5.74	5.4	6.95	5.74
HA CpG-Low	1743	603	308	395	437	34.6	17.7	22.7	25.1	1742	210	100	130	163	147	63	11	87	141	59	113	82	104	86	141	105	12.06	5.74	7.46	9.36	8.44	3.62	0.63	4.99	8.09	3.39	6.49	4.71	5.97	4.94	8.09	6.03
NP A/WSN/33-WT	1520	491	307	397	325	32.3	20.2	26.1	21.4	1519	152	90	137	112	116	62	38	91	171	66	107	53	51	89	115	69	10.01	5.92	9.02	7.37	7.64	4.08	2.5	5.99	11.26	4.34	7.04	3.49	3.36	5.86	7.57	4.54
NP CpG-High	1520	478	333	405	304	31.4	21.9	26.6	20	1519	149	98	128	103	107	70	72	84	173	72	108	52	48	93	97	65	9.81	6.45	8.43	6.78	7.04	4.61	4.74	5.53	11.39	4.74	7.11	3.42	3.16	6.12	6.39	4.28
NP CpG-low	1520	509	289	393	329	33.5	19	25.9	21.6	1519	157	83	153	116	124	56	17	92	174	64	104	51	53	86	119	70	10.34	5.46	10.07	7.64	8.16	3.69	1.12	6.06	11.45	4.21	6.85	3.36	3.49	5.66	7.83	4.61
NA A/WSN/33-WT	1390	409	258	349	374	29.4	18.6	25.1	26.9	1389	133	70	92	114	93	61	32	72	101	57	106	85	81	70	119	103	9.58	5.04	6.62	8.21	6.7	4.39	2.3	5.18	7.27	4.1	7.63	6.12	5.83	5.04	8.57	7.42
NA CpG-High	1390	400	272	357	361	28.8	19.6	25.7	26	1389	131	75	86	108	87	64	55	66	105	58	107	87	76	75	109	100	9.43	5.4	6.19	7.78	6.26	4.61	3.96	4.75	7.56	4.18	7.7	6.26	5.47	5.4	7.85	7.2
NA CpG-low	1390	425	241	345	379	30.6	17.3	24.8	27.3	1389	137	67	103	118	101	56	11	73	103	54	106	82	83	64	125	106	9.86	4.82	7.42	8.5	7.27	4.03	0.79	5.26	7.42	3.89	7.63	5.9	5.98	4.61	9	7.63
